# Supplementary material for: Interacting Environmental Stress Factors Affect Metabolomics Profiles in Stored Naturally Contaminated Maize
Source: Microorganisms. 2022 Apr 20;10(5):853. doi: 10.3390/microorganisms10050853 (PMC9144858; doi:10.3390/microorganisms10050853)
Supplement: Supplementary file 1 [file microorganisms-10-00853-s001.zip]

Archive with 1 entries (1 files):
- microorganisms-1672053-supplementary.pdf
